# Supplementary material for: Metabolic Profiling of Chestnut Shell (Castanea crenata) Cultivars Using UPLC-QTOF-MS and Their Antioxidant Capacity
Source: Biomolecules. 2022 Dec 1;12(12):1797. doi: 10.3390/biom12121797 (PMC9775926; doi:10.3390/biom12121797)
Supplement: Supplementary file 1 [file biomolecules-12-01797-s001.zip]

Archive with 1 entries (1 files):
- biomolecules-2065734-supplementary.pdf
